# Supplementary material for: The multifunctional ascorbate peroxidase MoApx1 secreted by Magnaporthe oryzae mediates the suppression of rice immunity
Source: Plant Cell. 2025 Jun 11;37(7):koaf146. doi: 10.1093/plcell/koaf146 (PMC12231552; doi:10.1093/plcell/koaf146)
Supplement: koaf146_Supplementary_Data [file koaf146_supplementary_data.zip]

Archive with 14 entries (14 files):
- Figure S10.tif
- Figure S12.tif
- Figure S2B left lane.JPG
- Figure S2B right lane.jpg
- Figure S4.tif
- Figure S4A.tif
- Figure S4B.tif
- Figure S8.tif
- Supplemental material.pdf
- Supplementary Dataset 1.xlsx
- Supplementary Data_06.04.pdf
- Supplementary File 1
- Supplementary File 2
- Thumbs.db
