# Supplementary material for: The multifunctional ascorbate peroxidase MoApx1 secreted by Magnaporthe oryzae mediates the suppression of rice immunity
Source: Plant Cell. 2025 Jun 11;37(7):koaf146. doi: 10.1093/plcell/koaf146 (PMC12231552; doi:10.1093/plcell/koaf146)
Supplement: koaf146_Supplementary_Data [file koaf146_supplementary_data.zip › Supplementary Dataset 1.xlsx]

## Sheet: Figure 1
Figure 1B
Treatment	Mean	Standard Deviation	Standard Error	95% Confidence Interval
Guy11	22.3333	0.8165	0.3333	21.4765	23.1902
ΔMoapx1	9	1.0954	0.4472	7.8504	10.1496
ΔMoapx1/MoAPX1	21	1.2649	0.5164	19.6726	22.3274
Source of Variation	Sum of Squares	Degrees of Freedom	Mean Square	F-value	p-value
Between Treatments	647.111	2	323.556	280	0.0001
Within-treatment	17.3333	15	1.1556
Total Sum of Squares	664.444	17
Treatment	Mean	5% Significance Level		1% Extremely Significant Level
Guy11	22.3333	a		A
ΔMoapx1	21	a		A
ΔMoapx1/MoAPX1	9	b		B
Figure 1C
Treatment	Mean	Standard Deviation	Standard Error	95% Confidence Interval
Guy11	1.4167	0.0961	0.0555	1.178	1.6554
ΔMoapx1	0.63	0.1082	0.0624	0.3613	0.8987
ΔMoapx1/MoAPX1	1.4067	0.1266	0.0731	1.0921	1.7212
Source of Variation	Sum of Squares	Degrees of Freedom	Mean Square	F-value	p-value
Between Treatments	1.2222	2	0.6111	49.592	0.0002
Within-treatment	0.0739	6	0.0123
Total Sum of Squares	1.2961	8
Treatment	Mean	5% Significance Level		1% Extremely Significant Level
Guy11	1.4167	a		A
ΔMoapx1	1.4067	a		A
ΔMoapx1/MoAPX1	0.63	b		B
Figure 1F (AOS2)
Treatment	Mean	Standard Deviation	Standard Error	95% Confidence Interval
Guy11	3.4117	0.2971	0.1715	2.6736	4.1498
ΔMoapx1	5.4013	0.4183	0.2415	4.3622	6.4405
Source of Variation	Sum of Squares	Degrees of Freedom	Mean Square	F-value	p-value
Between Treatments	5.9382	1	5.9382	45.109	0.0026
Within-treatment	0.5266	4	0.1316
Total Sum of Squares	6.4647	5
Treatment	Mean	5% Significance Level		1% Extremely Significant Level
Guy11	5.4013	a		A
ΔMoapx1	3.4117	b		B
Figure 1F (CHT1)
Treatment	Mean	Standard Deviation	Standard Error	95% Confidence Interval
Guy11	0.6263	0.0235	0.0136	0.568	0.6847
ΔMoapx1	1.2163	0.2146	0.1239	0.6833	1.7494
Source of Variation	Sum of Squares	Degrees of Freedom	Mean Square	F-value	p-value
Between Treatments	0.5222	1	0.5222	22.413	0.0091
Within-treatment	0.0932	4	0.0233
Total Sum of Squares	0.6153	5
Treatment	Mean	5% Significance Level		1% Extremely Significant Level
Guy11	1.2163	a		A
ΔMoapx1	0.6263	b		B
Figure 1F (PR1a)
Treatment	Mean	Standard Deviation	Standard Error	95% Confidence Interval
Guy11	2.5627	0.3395	0.196	1.7193	3.406
ΔMoapx1	13.3527	3.0313	1.7501	5.8226	20.8828
Source of Variation	Sum of Squares	Degrees of Freedom	Mean Square	F-value	p-value
Between Treatments	174.636	1	174.636	37.54	0.0036
Within-treatment	18.6078	4	4.6519
Total Sum of Squares	193.244	5
Treatment	Mean	5% Significance Level		1% Extremely Significant Level
Guy11	13.3527	a		A
ΔMoapx1	2.5627	b		B

## Sheet: Figure 4
Figure 4
Treatment	Mean	Standard Deviation	Standard Error	95% Confidence Interval
Guy11	56.6667	4.5092	2.6034	45.4651	67.8683
ΔMoapx1	9	1	0.5774	6.5159	11.4841
ΔMoapx1/MoAPX1L3	33	2	1.1547	28.0317	37.9683
ΔMoapx1/MoAPX1L5	56	5	2.8868	43.5793	68.4207
ΔMoapx1/MoAPX1a5	9.6667	1.5275	0.8819	5.8721	13.4612
ΔMoapx1/MoAPX1L10	10.6667	1.5275	0.8819	6.8721	14.4612
ΔMoapx1/MoAPX1L12	56	3.6056	2.0817	47.0433	64.9567
ΔMoapx1/MoAPX1L27	57	3.6056	2.0817	48.0433	65.9567
ΔMoapx1/MoAPX1L30	32.3333	1.5275	0.8819	28.5388	36.1279
ΔMoapx1/MoAPX1	57.3333	3.5119	2.0276	48.6093	66.0573
Source of Variation	Sum of Squares	Degrees of Freedom	Mean Square	F-value	p-value
Between Treatments	12536	9	1392.89	145.599	0.0001
Within-treatment	191.333	20	9.5667
Total Sum of Squares	12727.4	29
Duncan multiple comparisons
No.	Mean	ΔMoapx1/MoAPX1	ΔMoapx1/MoAPX1L27	Guy11	ΔMoapx1/MoAPX1L5	ΔMoapx1/MoAPX1L12	ΔMoapx1/MoAPX1L3	ΔMoapx1/MoAPX1L30	ΔMoapx1/MoAPX1L10	ΔMoapx1/MoAPX1a5	ΔMoapx1
ΔMoapx1/MoAPX1	57.3333		0.8963	0.8061	0.6348	0.641	0	0	0	0	0
ΔMoapx1/MoAPX1L27	57	0.3333		0.8963	0.7129	0.7214	0	0	0	0	0
Guy11	56.6667	0.6667	0.3333		0.7945	0.8061	0	0	0	0	0
ΔMoapx1/MoAPX1L5	56	1.3333	1	0.6667		1	0	0	0	0	0
ΔMoapx1/MoAPX1L12	56	1.3333	1	0.6667	0		0	0	0	0	0
ΔMoapx1/MoAPX1L3	33	24.3333	24	23.6667	23	23		0.7945	0	0	0
ΔMoapx1/MoAPX1L30	32.3333	25	24.6667	24.3333	23.6667	23.6667	0.6667		0	0	0
ΔMoapx1/MoAPX1L10	10.6667	46.6667	46.3333	46	45.3333	45.3333	22.3333	21.6667		0.6963	0.5406
ΔMoapx1/MoAPX1a5	9.6667	47.6667	47.3333	47	46.3333	46.3333	23.3333	22.6667	1		0.7945
ΔMoapx1	9	48.3333	48	47.6667	47	47	24	23.3333	1.6667	0.6667
Treatment	Mean	5% Significance Level		1% Extremely Significant Level
ΔMoapx1/MoAPX1	57.3333	a		A
ΔMoapx1/MoAPX1L27	57	a		A
Guy11	56.6667	a		A
ΔMoapx1/MoAPX1L5	56	a		A
ΔMoapx1/MoAPX1L12	56	a		A
ΔMoapx1/MoAPX1L3	33	b		B
ΔMoapx1/MoAPX1L30	32.3333	b		B
ΔMoapx1/MoAPX1L10	10.6667	c		C
ΔMoapx1/MoAPX1a5	9.6667	c		C
ΔMoapx1	9	c		C

## Sheet: Figure 5
Figure 5A
Treatment	Mean	Standard Deviation	Standard Error	95% Confidence Interval
Guy11-NPB	1.2643	0.1646	0.044	1.1693	1.3593
ΔMoapx1-NPB	0.5	0.0784	0.021	0.4547	0.5453
Guy11-OsPsaD-OE 2#	0.3643	0.0929	0.0248	0.3107	0.4179
Guy11-OsPsaD-OE 5#	0.3857	0.1167	0.0312	0.3183	0.4531
Guy11-OsPsaD-OE 7#	0.3857	0.077	0.0206	0.3412	0.4302
ΔMoapx1-OsPsaD-OE 2#	0.2857	0.077	0.0206	0.2412	0.3302
ΔMoapx1-OsPsaD-OE 5#	0.3	0.0679	0.0182	0.2608	0.3392
ΔMoapx1-OsPsaD-OE 7#	0.2929	0.073	0.0195	0.2507	0.335
Guy11-Ospsad-KO 1#	1.7643	0.1277	0.0341	1.6905	1.838
Guy11-Ospsad-KO 2#	1.7929	0.1817	0.0486	1.6879	1.8978
Guy11-Ospsad-KO 3#	1.7929	0.1859	0.0497	1.6855	1.9002
ΔMoapx1-Ospsad-KO 1#	0.85	0.1743	0.0466	0.7494	0.9506
ΔMoapx1-Ospsad-KO 2#	0.8143	0.1748	0.0467	0.7134	0.9152
ΔMoapx1-Ospsad-KO 3#	0.8643	0.1598	0.0427	0.772	0.9566
Source of Variation	Sum of Squares	Degrees of Freedom	Mean Square	F-value	p-value
Between Treatments	0.211	13	0.0162	0.912	0.5422
Within-treatment	63.051	13	4.8501	272.406	0.0001
Total Sum of Squares	66.271	195
Duncan multiple comparisons
No.	Mean	Guy11-Ospsad-KO 3#	Guy11-Ospsad-KO 2#	Guy11-Ospsad-KO 1#	Guy11-NPB	ΔMoapx1-Ospsad-KO 3#	ΔMoapx1-Ospsad-KO 1#	ΔMoapx1-Ospsad-KO 2#	ΔMoapx1-NPB	Guy11-OsPsaD-OE 5#	Guy11-OsPsaD-OE 7#	Guy11-OsPsaD-OE 2#	ΔMoapx1-OsPsaD-OE 5#	ΔMoapx1-OsPsaD-OE 7#	ΔMoapx1-OsPsaD-OE 2#
Guy11-Ospsad-KO 3#	1.7929		1	0.5976	0	0	0	0	0	0	0	0	0	0	0
Guy11-Ospsad-KO 2#	1.7929	0		0.5718	0	0	0	0	0	0	0	0	0	0	0
Guy11-Ospsad-KO 1#	1.7643	0.0286	0.0286		0	0	0	0	0	0	0	0	0	0	0
Guy11-NPB	1.2643	0.5286	0.5286	0.5		0	0	0	0	0	0	0	0	0	0
ΔMoapx1-Ospsad-KO 3#	0.8643	0.9286	0.9286	0.9	0.4		0.7773	0.3545	0	0	0	0	0	0	0
ΔMoapx1-Ospsad-KO 1#	0.85	0.9429	0.9429	0.9143	0.4143	0.0143		0.4798	0	0	0	0	0	0	0
ΔMoapx1-Ospsad-KO 2#	0.8143	0.9786	0.9786	0.95	0.45	0.05	0.0357		0	0	0	0	0	0	0
ΔMoapx1-NPB	0.5	1.2929	1.2929	1.2643	0.7643	0.3643	0.35	0.3143		0.0247	0.0322	0.0131	0.0003	0.0002	0.0001
Guy11-OsPsaD-OE 5#	0.3857	1.4071	1.4071	1.3786	0.8786	0.4786	0.4643	0.4286	0.1143		1	0.6923	0.1237	0.1033	0.0844
Guy11-OsPsaD-OE 7#	0.3857	1.4071	1.4071	1.3786	0.8786	0.4786	0.4643	0.4286	0.1143	0		0.6715	0.1102	0.0946	0.0785
Guy11-OsPsaD-OE 2#	0.3643	1.4286	1.4286	1.4	0.9	0.5	0.4857	0.45	0.1357	0.0214	0.0214		0.2042	0.1844	0.1592
ΔMoapx1-OsPsaD-OE 5#	0.3	1.4929	1.4929	1.4643	0.9643	0.5643	0.55	0.5143	0.2	0.0857	0.0857	0.0643		0.8875	0.792
ΔMoapx1-OsPsaD-OE 7#	0.2929	1.5	1.5	1.4714	0.9714	0.5714	0.5571	0.5214	0.2071	0.0929	0.0929	0.0714	0.0071		0.8875
ΔMoapx1-OsPsaD-OE 2#	0.2857	1.5071	1.5071	1.4786	0.9786	0.5786	0.5643	0.5286	0.2143	0.1	0.1	0.0786	0.0143	0.0071
Treatment	Mean	5% Significance Level
Guy11-Ospsad-KO 3#	1.7929	a
Guy11-Ospsad-KO 2#	1.7929	a
Guy11-Ospsad-KO 1#	1.7643	a
Guy11-NPB	1.2643	b
ΔMoapx1-Ospsad-KO 3#	0.8643	c
ΔMoapx1-Ospsad-KO 1#	0.85	c
ΔMoapx1-Ospsad-KO 2#	0.8143	c
ΔMoapx1-NPB	0.5	d
Guy11-OsPsaD-OE 5#	0.3857	e
Guy11-OsPsaD-OE 7#	0.3857	e
Guy11-OsPsaD-OE 2#	0.3643	e
ΔMoapx1-OsPsaD-OE 5#	0.3	e
ΔMoapx1-OsPsaD-OE 7#	0.2929	e
ΔMoapx1-OsPsaD-OE 2#	0.2857	e
Figure 5C										Figure 5D
Treatment	Mean	Standard Deviation	Standard Error	95% Confidence Interval						Treatment	Mean	Standard Deviation	Standard Error	95% Confidence Interval
NPB-MOCK	0.3167	0.0115	0.0067	0.288	0.3454					NPB-flg22	4.5	0.5	0.2887	3.2579	5.7421
NPB-flg22	0.389	0.0115	0.0067	0.3604	0.4176					OsPsaD-OE-flg22	9.3333	1.5275	0.8819	5.5388	13.1279
OsPsaD-OE-MOCK	0.8333	0.0681	0.0393	0.6642	1.0024					Ospsad-KO-flg22	1.68	0.1082	0.0624	1.4113	1.9487
OsPsaD-OE-flg22	0.906	0.0104	0.006	0.8802	0.9318
Ospsad-KO-MOCK	0.1533	0.0058	0.0033	0.139	0.1677					Source of Variation	Sum of Squares	Degrees of Freedom	Mean Square	F-value	p-value
Ospsad-KO-flg22	0.15	0.01	0.0058	0.1252	0.1748					Between Treatments	89.887	2	44.9435	51.957	0.0002
										Within-treatment	5.1901	6	0.865
Source of Variation	Sum of Squares	Degrees of Freedom	Mean Square	F-value	p-value					Total Sum of Squares	95.0771	8
Between Treatments	1.662	5	0.3324	387.94	0.0001
Within-treatment	0.0103	12	0.0009							Duncan multiple comparisons
Total Sum of Squares	1.6723	17								No.	Mean	OsPsaD-OE-flag	NPB-flag	Ospsad-KO-flag
										OsPsaD-OE-flg22	9.3333		0.0007	0.0001
Duncan multiple comparisons										NPB-flg22	4.5	4.8333		0.0099
No.	Mean	OsPsaD-OE-flag	OsPsaD-OE-MOCK	NPB-flag	NPB-MOCK	Ospsad-KO-MOCK	Ospsad-KO-flag			Ospsad-KO-flg22	1.68	7.6533	2.82
OsPsaD-OE-flg22	0.906		0.0178	0	0	0	0
OsPsaD-OE-MOCK	0.8333	0.0727		0	0	0	0			Treatment	Mean	5% Significance Level		1% Extremely Significant Level
NPB-flg22	0.389	0.517	0.4443		0.0235	0	0			OsPsaD-OE-flg22	9.3333	a		A
NPB-MOCK	0.3167	0.5893	0.5167	0.0723		0	0			NPB-flg22	4.5	b		B
Ospsad-KO-MOCK	0.1533	0.7527	0.68	0.2357	0.1633		0.8914			Ospsad-KO-flg22	1.68	c		C
Ospsad-KO-flg22	0.15	0.756	0.6833	0.239	0.1667	0.0033
Treatment	Mean	5% Significance Level		1% Extremely Significant Level						Figure 5E
OsPsaD-OE-flg22	0.91	a		A						Treatment	Mean	Standard Deviation	Standard Error	95% Confidence Interval
OsPsaD-OE-MOCK	0.78	b		B						NPB	53.0837	0.2607	0.1505	52.4362	53.7312
NPB-flg22	0.39	c		C						Ospsad	60.1083	2.4768	1.43	53.9555	66.2611
NPB-MOCK	0.3033	d		D						OsPsaD-OE	15.3597	1.852	1.0693	10.759	19.9603
Ospsad-KO-MOCK	0.1533	e		E						NPB-Guy11-24	42.504	2.8035	1.6186	35.5397	49.4683
Ospsad-KO-flg22	0.15	e		E						Ospsad-Guy11-24	54.0837	1.1662	0.6733	51.1868	56.9806
										OsPsaD-OE-Guy11-24	9.5177	5.8848	3.3976	-5.101	24.1363
										NPB-Guy11-48	10.7083	1.0107	0.5835	8.1977	13.219
										Ospsad-Guy11-48	10.8593	0.3107	0.1794	10.0874	11.6313
										OsPsaD-OE-Guy11-48	9.8143	2.5135	1.4512	3.5705	16.0582
										NPB-ΔMoapx1-24	54.829	0.9236	0.5332	52.5347	57.1233
										Ospsad-ΔMoapx1-24	60.1417	2.5325	1.4621	53.8506	66.4327
										OsPsaD-OE-ΔMoapx1-24	16.684	4.5811	2.6449	5.304	28.064
										NPB-ΔMoapx1-48	30.1427	0.1538	0.0888	29.7605	30.5248
										Ospsad-ΔMoapx1-48	34.883	1.3357	0.7712	31.5649	38.2011
										OsPsaD-OE-ΔMoapx1-48	15.2597	1.9241	1.1109	10.4798	20.0395
										Source of Variation	Sum of Squares	Degrees of Freedom	Mean Square	F-value	p-value
										Between Treatments	17540.6	14	1252.9	198.493	0.0001
										Within-treatment	189.362	30	6.3121
										Total Sum of Squares	17730	44
										Duncan multiple comparisons
										No.	Mean	Ospsad-ΔMoapx1-24	Ospsad	NPB-ΔMoapx1-24	Ospsad-Guy11-24	NPB	NPB-Guy11-24	Ospsad-ΔMoapx1-48	NPB-ΔMoapx1-48	OsPsaD-OE-ΔMoapx1-24	OsPsaD-OE	OsPsaD-OE-ΔMoapx1-48	Ospsad-Guy11-48	NPB-Guy11-48	OsPsaD-OE-Guy11-48	OsPsaD-OE-Guy11-24
										Ospsad-ΔMoapx1-24	60.1417		0.9871	0.0191	0.0099	0.0035	0	0	0	0	0	0	0	0	0	0
										Ospsad	60.1083	0.0333		0.0153	0.0085	0.0031	0	0	0	0	0	0	0	0	0	0
										NPB-ΔMoapx1-24	54.829	5.3127	5.2793		0.7189	0.4298	0	0	0	0	0	0	0	0	0	0
										Ospsad-Guy11-24	54.0837	6.058	6.0247	0.7453		0.6295	0	0	0	0	0	0	0	0	0	0
										NPB	53.0837	7.058	7.0247	1.7453	1		0	0	0	0	0	0	0	0	0	0
										NPB-Guy11-24	42.504	17.6377	17.6043	12.325	11.5797	10.5797		0.0008	0	0	0	0	0	0	0	0
										Ospsad-ΔMoapx1-48	34.883	25.2587	25.2253	19.946	19.2007	18.2007	7.621		0.0279	0	0	0	0	0	0	0
										NPB-ΔMoapx1-48	30.1427	29.999	29.9657	24.6863	23.941	22.941	12.3613	4.7403		0	0	0	0	0	0	0
										OsPsaD-OE-ΔMoapx1-24	16.684	43.4577	43.4243	38.145	37.3997	36.3997	25.82	18.199	13.4587		0.5235	0.519	0.0089	0.0094	0.0049	0.0038
										OsPsaD-OE	15.3597	44.782	44.7487	39.4693	38.724	37.724	27.1443	19.5233	14.783	1.3243		0.9614	0.0099	0.0448	0.0099	0.0096
										OsPsaD-OE-ΔMoapx1-48	15.2597	44.882	44.8487	39.5693	38.824	37.824	27.2443	19.6233	14.883	1.4243	0.1		0.0092	0.0093	0.0096	0.0096
										Ospsad-Guy11-48	10.8593	49.2823	49.249	43.9697	43.2243	42.2243	31.6447	24.0237	19.2833	5.8247	4.5003	4.4003		0.9418	0.6358	0.5574
										NPB-Guy11-48	10.7083	49.4333	49.4	44.1207	43.3753	42.3753	31.7957	24.1747	19.4343	5.9757	4.6513	4.5513	0.151		0.6661	0.5896
										OsPsaD-OE-Guy11-48	9.8143	50.3273	50.294	45.0147	44.2693	43.2693	32.6897	25.0687	20.3283	6.8697	5.5453	5.4453	1.045	0.894		0.886
										OsPsaD-OE-Guy11-24	9.5177	50.624	50.5907	45.3113	44.566	43.566	32.9863	25.3653	20.625	7.1663	5.842	5.742	1.3417	1.1907	0.2967
										Treatment	Mean	5% Significance Level		1% Extremely Significant Level
										Ospsad-ΔMoapx1-24	60.1417	a		A
										Ospsad	60.1083	a		A
										NPB-ΔMoapx1-24	54.829	b		B
										Ospsad-Guy11-24	54.0837	b		B
										NPB	53.0837	b		B
										NPB-Guy11-24	42.504	c		C
										Ospsad-ΔMoapx1-48	34.883	d		D
										NPB-ΔMoapx1-48	30.1427	e		E
										OsPsaD-OE-ΔMoapx1-24	16.684	f		F
										OsPsaD-OE	15.3597	f		F
										OsPsaD-OE-ΔMoapx1-48	15.2597	f		F
										Ospsad-Guy11-48	10.8593	g		G
										NPB-Guy11-48	10.7083	g		G
										OsPsaD-OE-Guy11-48	9.8143	g		G
										OsPsaD-OE-Guy11-24	9.5177	g		G

## Sheet: Figure 7
Figure 7C
Treatment	Mean	Standard Deviation	Standard Error	95% Confidence Interval
NPB-Guy11-0	2.5	0.1	0.0577	2.2516	2.7484
NPB-ΔMoapx1-0	2.4	0.1	0.0577	2.1516	2.6484
NPB-HB-0	2.5167	0.1258	0.0726	2.2041	2.8292
NPB-Guy11-24	1.41	0.0361	0.0208	1.3204	1.4996
NPB-ΔMoapx1-24	0.5767	0.0252	0.0145	0.5142	0.6392
NPB-HB-24	1.57	0.0557	0.0321	1.4317	1.7083
NPB-Guy11-38	2.4033	0.085	0.0491	2.1921	2.6146
NPB-ΔMoapx1-38	2.56	0.1682	0.0971	2.1421	2.9779
NPB-HB-38	2.4933	0.0902	0.0521	2.2693	2.7174
NPB-Guy11-48	2.2333	0.0666	0.0384	2.0679	2.3987
NPB-ΔMoapx1-48	0.5567	0.0208	0.012	0.505	0.6084
NPB-HB-48	2.2567	0.105	0.0606	1.9957	2.5176
MoAPX-OE-Guy11-0	2.5033	0.106	0.0612	2.24	2.7666
MoAPX-OE-ΔMoapx1-0	2.7	0.0173	0.01	2.657	2.743
MoAPX-OE-HB-0	2.6767	0.0586	0.0338	2.5311	2.8222
MoAPX-OE-Guy11-24	2.2133	0.0321	0.0186	2.1335	2.2932
MoAPX-OE-ΔMoapx1-24	2.2467	0.1504	0.0869	1.8729	2.6204
MoAPX-OE-HB-24	2.0533	0.0551	0.0318	1.9165	2.1901
MoAPX-OE-Guy11-38	2.61	0.1015	0.0586	2.3579	2.8621
MoAPX-OE-ΔMoapx1-38	2.68	0.0436	0.0252	2.5717	2.7883
MoAPX-OE-HB-38	2.4	0.12	0.0693	2.1019	2.6981
MoAPX-OE-Guy11-48	2.2533	0.1501	0.0867	1.8804	2.6262
MoAPX-OE-ΔMoapx1-48	2.3233	0.1097	0.0633	2.0508	2.5958
MoAPX-OE-HB-48	2.31	0.0794	0.0458	2.1128	2.5072
Source of Variation	Sum of Squares	Degrees of Freedom	Mean Square	F-value	p-value
Between Treatments	23.7147	23	1.0311	118.08	0.0001
Within-treatment	0.4191	48	0.0087
Total Sum of Squares	24.1338	71
Duncan multiple comparisons
No.	Mean	MoAPX-OE-ΔMoapx1-0	MoAPX-OE-ΔMoapx1-38	MoAPX-OE-HB-0	MoAPX-OE-Guy11-38	NPB-ΔMoapx1-38	NPB-HB-0	MoAPX-OE-Guy11-0	NPB-Guy11-0	NPB-HB-38	NPB-Guy11-38	NPB-ΔMoapx1-0	MoAPX-OE-HB-38	MoAPX-OE-ΔMoapx1-48	MoAPX-OE-HB-48	NPB-HB-48	MoAPX-OE-Guy11-48	MoAPX-OE-ΔMoapx1-24	NPB-Guy11-48	MoAPX-OE-Guy11-24	MoAPX-OE-HB-24	NPB-ΔMoapx1-24	NPB-Guy11-24	NPB-HB-24	NPB-ΔMoapx1-48
MoAPX-OE-ΔMoapx1-0	2.7		0.7943	0.776	0.2903	0.1077	0.0579	0.0578	0.0569	0.0533	0.0512	0.0511	0.0512	0.0001	0	0	0	0	0	0	0	0	0	0	0
MoAPX-OE-ΔMoapx1-38	2.68	0.02		0.9653	0.3934	0.1582	0.0603	0.0556	0.0544	0.069	0.0523	0.0522	0.0523	0.0001	0.0001	0	0	0	0	0	0	0	0	0	0
MoAPX-OE-HB-0	2.6767	0.0233	0.0033		0.3866	0.1553	0.0597	0.0561	0.0556	0.0605	0.0524	0.0523	0.0525	0.0001	0.0001	0	0	0	0	0	0	0	0	0	0
MoAPX-OE-Guy11-38	2.61	0.09	0.07	0.0667		0.5154	0.2553	0.2099	0.2069	0.1883	0.0507	0.05	0.0512	0.0017	0.0011	0.0001	0.0001	0.0001	0.0001	0	0	0	0	0	0
NPB-ΔMoapx1-38	2.56	0.14	0.12	0.1167	0.05		0.5727	0.5896	0.5811	0.445	0.0766	0.0743	0.0775	0.0092	0.0063	0.001	0.0009	0.0007	0.0005	0.0002	0	0	0	0	0
NPB-HB-0	2.5167	0.1833	0.1633	0.16	0.0933	0.0433		0.862	0.8389	0.7842	0.1934	0.1883	0.1942	0.0325	0.0233	0.0045	0.0042	0.0035	0.0023	0.0011	0	0	0	0	0
MoAPX-OE-Guy11-0	2.5033	0.1967	0.1767	0.1733	0.1067	0.0567	0.0133		0.9653	0.9029	0.2399	0.2359	0.2442	0.0444	0.0325	0.0066	0.0063	0.0053	0.0035	0.0018	0	0	0	0	0
NPB-Guy11-0	2.5	0.2	0.18	0.1767	0.11	0.06	0.0167	0.0033		0.9307	0.2388	0.2399	0.2514	0.0456	0.0337	0.0069	0.0066	0.0056	0.0038	0.0019	0	0	0	0	0
NPB-HB-38	2.4933	0.2067	0.1867	0.1833	0.1167	0.0667	0.0233	0.01	0.0067		0.244	0.2553	0.2727	0.0504	0.0379	0.008	0.0077	0.0066	0.0045	0.0023	0	0	0	0	0
NPB-Guy11-38	2.4033	0.2967	0.2767	0.2733	0.2067	0.1567	0.1133	0.1	0.0967	0.09		0.9653	0.9676	0.3473	0.2845	0.0976	0.0945	0.0839	0.0628	0.0388	0.0001	0	0	0	0
NPB-ΔMoapx1-0	2.4	0.3	0.28	0.2767	0.21	0.16	0.1167	0.1033	0.1	0.0933	0.0033		1	0.35	0.2903	0.0995	0.0976	0.0874	0.0658	0.0408	0.0002	0	0	0	0
MoAPX-OE-HB-38	2.4	0.3	0.28	0.2767	0.21	0.16	0.1167	0.1033	0.1	0.0933	0.0033	0		0.32	0.2727	0.0917	0.0918	0.0832	0.0629	0.039	0.0001	0	0	0	0
MoAPX-OE-ΔMoapx1-48	2.3233	0.3767	0.3567	0.3533	0.2867	0.2367	0.1933	0.18	0.1767	0.17	0.08	0.0767	0.0767		0.862	0.4163	0.411	0.3796	0.3106	0.221	0.0527	0	0	0	0
MoAPX-OE-HB-48	2.31	0.39	0.37	0.3667	0.3	0.25	0.2067	0.1933	0.19	0.1833	0.0933	0.09	0.09	0.0133		0.4879	0.4896	0.457	0.3796	0.276	0.0504	0	0	0	0
NPB-HB-48	2.2567	0.4433	0.4233	0.42	0.3533	0.3033	0.26	0.2467	0.2433	0.2367	0.1467	0.1433	0.1433	0.0667	0.0533		0.9653	0.9029	0.7842	0.6197	0.0512	0	0	0	0
MoAPX-OE-Guy11-48	2.2533	0.4467	0.4267	0.4233	0.3567	0.3067	0.2633	0.25	0.2467	0.24	0.15	0.1467	0.1467	0.07	0.0567	0.0033		0.9307	0.8073	0.6387	0.0502	0	0	0	0
MoAPX-OE-ΔMoapx1-24	2.2467	0.4533	0.4333	0.43	0.3633	0.3133	0.27	0.2567	0.2533	0.2467	0.1567	0.1533	0.1533	0.0767	0.0633	0.01	0.0067		0.862	0.6843	0.0503	0	0	0	0
NPB-Guy11-48	2.2333	0.4667	0.4467	0.4433	0.3767	0.3267	0.2833	0.27	0.2667	0.26	0.17	0.1667	0.1667	0.09	0.0767	0.0233	0.02	0.0133		0.7943	0.0501	0	0	0	0
MoAPX-OE-Guy11-24	2.2133	0.4867	0.4667	0.4633	0.3967	0.3467	0.3033	0.29	0.2867	0.28	0.19	0.1867	0.1867	0.11	0.0967	0.0433	0.04	0.0333	0.02		0.0513	0	0	0	0
MoAPX-OE-HB-24	2.0533	0.6467	0.6267	0.6233	0.5567	0.5067	0.4633	0.45	0.4467	0.44	0.35	0.3467	0.3467	0.27	0.2567	0.2033	0.2	0.1933	0.18	0.16		0	0	0	0
NPB-ΔMoapx1-24	1.57	1.13	1.11	1.1067	1.04	0.99	0.9467	0.9333	0.93	0.9233	0.8333	0.83	0.83	0.7533	0.74	0.6867	0.6833	0.6767	0.6633	0.6433	0.4833		0.0513	0	0
NPB-Guy11-24	1.41	1.29	1.27	1.2667	1.2	1.15	1.1067	1.0933	1.09	1.0833	0.9933	0.99	0.99	0.9133	0.9	0.8467	0.8433	0.8367	0.8233	0.8033	0.6433	0.16		0	0
NPB-HB-24	0.5767	2.1233	2.1033	2.1	2.0333	1.9833	1.94	1.9267	1.9233	1.9167	1.8267	1.8233	1.8233	1.7467	1.7333	1.68	1.6767	1.67	1.6567	1.6367	1.4767	0.9933	0.8333		0.7943
NPB-ΔMoapx1-48	0.5567	2.1433	2.1233	2.12	2.0533	2.0033	1.96	1.9467	1.9433	1.9367	1.8467	1.8433	1.8433	1.7667	1.7533	1.7	1.6967	1.69	1.6767	1.6567	1.4967	1.0133	0.8533	0.02
Treatment	Mean	5% Significance Level
MoAPX-OE-ΔMoapx1-0	2.7	a
MoAPX-OE-ΔMoapx1-38	2.68	a
MoAPX-OE-HB-0	2.6767	a
MoAPX-OE-Guy11-38	2.61	a
NPB-ΔMoapx1-38	2.56	a
NPB-HB-0	2.5167	a
MoAPX-OE-Guy11-0	2.5033	a
NPB-Guy11-0	2.5	a
NPB-HB-38	2.4933	a
NPB-Guy11-38	2.4033	a
NPB-ΔMoapx1-0	2.4	a
MoAPX-OE-HB-38	2.4	a
MoAPX-OE-ΔMoapx1-48	2.3233	b
MoAPX-OE-HB-48	2.31	b
NPB-HB-48	2.2567	b
MoAPX-OE-Guy11-48	2.2533	b
MoAPX-OE-ΔMoapx1-24	2.2467	b
NPB-Guy11-48	2.2333	b
MoAPX-OE-Guy11-24	2.2133	b
MoAPX-OE-HB-24	2.0533	b
NPB-ΔMoapx1-24	1.57	c
NPB-Guy11-24	1.41	c
NPB-HB-24	0.5767	d
NPB-ΔMoapx1-48	0.5567	d
Figure 7F									Figure 7G
Treatment	Mean	Standard Deviation	Standard Error	95% Confidence Interval					Treatment	Mean	Standard Deviation	Standard Error	95% Confidence Interval
NPB	32.9667	0.5033	0.2906	31.7163	34.217				NPB	1	0.09	0.052	0.7764	1.2236
OsLESV-OE	10.7667	1.9655	1.1348	5.884	15.6493				OsLESV-OE	0.2767	0.0208	0.012	0.225	0.3284
Oslesv-KO	34.9667	0.6506	0.3756	33.3504	36.5829				Oslesv-KO	1.1433	0.1401	0.0809	0.7953	1.4914
OsESV1-OE	13.4333	2.1548	1.2441	8.0804	18.7863				OsESV1-OE	0.4067	0.0252	0.0145	0.3442	0.4692
Osesv1-KO	35.4667	0.3215	0.1856	34.6681	36.2652				Osesv1-KO	1.1633	0.1504	0.0869	0.7896	1.5371
Source of Variation	Sum of Squares	Degrees of Freedom	Mean Square	F-value					Source of Variation	Sum of Squares	Degrees of Freedom	Mean Square	F-value
Between Treatments	1822.13	4	455.533	245.262	0.0001				Between Treatments	2.1554	4	0.5388	52.383	0.0001
Within-treatment	18.5733	10	1.8573						Within-treatment	0.1029	10	0.0103
Total Sum of Squares	1840.7	14							Total Sum of Squares	2.2582	14
Duncan multiple comparisons									Duncan multiple comparisons
No.	Mean	Osesv1-KO	Oslesv-KO	NPB	OsESV1-OE	OsLESV-OE			No.	Mean	Osesv1-KO	Oslesv-KO	NPB	OsESV1-OE
Osesv1-KO	35.4667		0.6628	0.0571	0	0			Osesv1-KO	1.1633		0.814	0.0887	0	0
Oslesv-KO	34.9667	0.5		0.1025	0	0			Oslesv-KO	1.1433	0.02		0.1142	0	0
NPB	32.9667	2.5	2		0	0			NPB	1	0.1633	0.1433		0	0
OsESV1-OE	13.4333	22.0333	21.5333	19.5333		0.0375			OsESV1-OE	0.4067	0.7567	0.7367	0.5933		0.1475
OsLESV-OE	10.7667	24.7	24.2	22.2	2.6667				OsLESV-OE	0.2767	0.8867	0.8667	0.7233	0.13
Treatment	Mean	1% Extremely Significant Level							Treatment	Mean	1% Extremely Significant Level
Osesv1-KO	35.4667	a							Osesv1-KO	1.1633	a
Oslesv-KO	34.9667	a							Oslesv-KO	1.1433	a
NPB	32.9667	a							NPB	1	a
OsESV1-OE	13.4333	b							OsESV1-OE	0.4067	b
OsLESV-OE	10.7667	b							OsLESV-OE	0.2767	b
Figure 7D
Treatment	Mean	Standard Deviation	Standard Error	95% Confidence Interval
NPB-Guy11-0	71.3333	3.5119	2.0276	62.6093	80.0573
MoAPX-OE-Guy11-0	62	2	1.1547	57.0317	66.9683
NPB-ΔMoapx1-0	69.6667	2.0817	1.2019	64.4955	74.8378
MoAPX-OE-ΔMoapx1-0	60	1	0.5774	57.5159	62.4841
NPB-HB-0	71.8333	3.0139	1.7401	64.3465	79.3202
MoAPX-OE-HB-0	62	2.2	1.2702	56.5349	67.4651
NPB-Guy11-24	52.2	0.7211	0.4163	50.4087	53.9913
MoAPX-OE-Guy11-24	34.9667	0.1528	0.0882	34.5872	35.3461
NPB-ΔMoapx1-24	62.1333	2.4028	1.3872	56.1645	68.1022
MoAPX-OE-ΔMoapx1-24	35.0667	0.2517	0.1453	34.4415	35.6918
NPB-HB-24	51.9667	0.3512	0.2028	51.0943	52.8391
MoAPX-OE-HB-24	34.8	0.3	0.1732	34.0548	35.5452
NPB-Guy11-38	40.8333	0.4726	0.2728	39.6594	42.0073
MoAPX-OE-Guy11-38	29.6	0.4583	0.2646	28.4616	30.7384
NPB-ΔMoapx1-38	61.6667	1.7243	0.9955	57.3832	65.9502
MoAPX-OE-ΔMoapx1-38	29.7	0.7211	0.4163	27.9087	31.4913
NPB-HB-38	40.8333	0.4726	0.2728	39.6594	42.0073
MoAPX-OE-HB-38	29.3667	1.1846	0.6839	26.4239	32.3094
NPB-Guy11-48	32.3	0.3464	0.2	31.4395	33.1605
MoAPX-OE-Guy11-48	19.2	0.7	0.4041	17.4611	20.9389
NPB-ΔMoapx1-48	61.7667	1.9604	1.1319	56.8967	66.6367
MoAPX-OE-ΔMoapx1-48	19.5333	0.5686	0.3283	18.1208	20.9459
NPB-HB-48	32.2	0.7937	0.4583	30.2283	34.1717
MoAPX-OE-HB-48	19.6333	0.4041	0.2333	18.6294	20.6373
Source of Variation	Sum of Squares	Degrees of Freedom	Mean Square	F-value	p-value
Between Treatments	21340.2	23	927.835	417.735	0.0001
Within-treatment	106.613	48	2.2211
Total Sum of Squares	21446.8	71
Duncan multiple comparisons
No.	Mean	MoAPX-OE-ΔMoapx1-0	MoAPX-OE-ΔMoapx1-38	MoAPX-OE-HB-0	MoAPX-OE-Guy11-38	NPB-ΔMoapx1-38	NPB-HB-0	MoAPX-OE-Guy11-0	NPB-Guy11-0	NPB-HB-38	NPB-Guy11-38	NPB-ΔMoapx1-0	MoAPX-OE-HB-38	MoAPX-OE-ΔMoapx1-48	MoAPX-OE-HB-48	NPB-HB-48	MoAPX-OE-Guy11-48	MoAPX-OE-ΔMoapx1-24	NPB-Guy11-48	MoAPX-OE-Guy11-24	MoAPX-OE-HB-24	NPB-ΔMoapx1-24	NPB-Guy11-24	NPB-HB-24	NPB-ΔMoapx1-48
MoAPX-OE-ΔMoapx1-0	71.8333		0.683	0.0983	0	0	0	0	0	0	0	0	0	0	0	0	0	0	0	0	0	0	0	0	0
MoAPX-OE-ΔMoapx1-38	71.3333	0.5		0.1772	0	0	0	0	0	0	0	0	0	0	0	0	0	0	0	0	0	0	0	0	0
MoAPX-OE-HB-0	69.6667	2.1667	1.6667		0	0	0	0	0	0	0	0	0	0	0	0	0	0	0	0	0	0	0	0	0
MoAPX-OE-Guy11-38	62.1333	9.7	9.2	7.5333		0.9132	0.9188	0.7873	0.7376	0.1311	0	0	0	0	0	0	0	0	0	0	0	0	0	0	0
NPB-ΔMoapx1-38	62	9.8333	9.3333	7.6667	0.1333		1	0.8584	0.8062	0.1499	0	0	0	0	0	0	0	0	0	0	0	0	0	0	0
NPB-HB-0	62	9.8333	9.3333	7.6667	0.1333	0		0.8487	0.7988	0.1403	0	0	0	0	0	0	0	0	0	0	0	0	0	0	0
MoAPX-OE-Guy11-0	61.7667	10.0667	9.5667	7.9	0.3667	0.2333	0.2333		0.9348	0.1772	0	0	0	0	0	0	0	0	0	0	0	0	0	0	0
NPB-Guy11-0	61.6667	10.1667	9.6667	8	0.4667	0.3333	0.3333	0.1		0.1772	0	0	0	0	0	0	0	0	0	0	0	0	0	0	0
NPB-HB-38	60	11.8333	11.3333	9.6667	2.1333	2	2	1.7667	1.6667		0	0	0	0	0	0	0	0	0	0	0	0	0	0	0
NPB-Guy11-38	52.2	19.6333	19.1333	17.4667	9.9333	9.8	9.8	9.5667	9.4667	7.8		0.8487	0	0	0	0	0	0	0	0	0	0	0	0	0
NPB-ΔMoapx1-0	51.9667	19.8667	19.3667	17.7	10.1667	10.0333	10.0333	9.8	9.7	8.0333	0.2333		0	0	0	0	0	0	0	0	0	0	0	0	0
MoAPX-OE-HB-38	40.8333	31	30.5	28.8333	21.3	21.1667	21.1667	20.9333	20.8333	19.1667	11.3667	11.1333		1	0	0	0	0	0	0	0	0	0	0	0
MoAPX-OE-ΔMoapx1-48	40.8333	31	30.5	28.8333	21.3	21.1667	21.1667	20.9333	20.8333	19.1667	11.3667	11.1333	0		0	0	0	0	0	0	0	0	0	0	0
MoAPX-OE-HB-48	35.0667	36.7667	36.2667	34.6	27.0667	26.9333	26.9333	26.7	26.6	24.9333	17.1333	16.9	5.7667	5.7667		0.9348	0.8384	0.0412	0.0385	0.0002	0.0001	0.0001	0	0	0
NPB-HB-48	34.9667	36.8667	36.3667	34.7	27.1667	27.0333	27.0333	26.8	26.7	25.0333	17.2333	17	5.8667	5.8667	0.1		0.8916	0.0423	0.0412	0.0002	0.0002	0.0001	0	0	0
MoAPX-OE-Guy11-48	34.8	37.0333	36.5333	34.8667	27.3333	27.2	27.2	26.9667	26.8667	25.2	17.4	17.1667	6.0333	6.0333	0.2667	0.1667		0.0454	0.0477	0.0002	0.0002	0.0001	0	0	0
MoAPX-OE-ΔMoapx1-24	32.3	39.5333	39.0333	37.3667	29.8333	29.7	29.7	29.4667	29.3667	27.7	19.9	19.6667	8.5333	8.5333	2.7667	2.6667	2.5		0.9348	0.0477	0.0464	0.0342	0	0	0
NPB-Guy11-48	32.2	39.6333	39.1333	37.4667	29.9333	29.8	29.8	29.5667	29.4667	27.8	20	19.7667	8.6333	8.6333	2.8667	2.7667	2.6	0.1		0.0454	0.0477	0.0366	0	0	0
MoAPX-OE-Guy11-24	29.7	42.1333	41.6333	39.9667	32.4333	32.3	32.3	32.0667	31.9667	30.3	22.5	22.2667	11.1333	11.1333	5.3667	5.2667	5.1	2.6	2.5		0.9348	0.7988	0	0	0
MoAPX-OE-HB-24	29.6	42.2333	41.7333	40.0667	32.5333	32.4	32.4	32.1667	32.0667	30.4	22.6	22.3667	11.2333	11.2333	5.4667	5.3667	5.2	2.7	2.6	0.1		0.8487	0	0	0
NPB-ΔMoapx1-24	29.3667	42.4667	41.9667	40.3	32.7667	32.6333	32.6333	32.4	32.3	30.6333	22.8333	22.6	11.4667	11.4667	5.7	5.6	5.4333	2.9333	2.8333	0.3333	0.2333		0	0	0
NPB-Guy11-24	19.6333	52.2	51.7	50.0333	42.5	42.3667	42.3667	42.1333	42.0333	40.3667	32.5667	32.3333	21.2	21.2	15.4333	15.3333	15.1667	12.6667	12.5667	10.0667	9.9667	9.7333		0.9348	0.7404
NPB-HB-24	19.5333	52.3	51.8	50.1333	42.6	42.4667	42.4667	42.2333	42.1333	40.4667	32.6667	32.4333	21.3	21.3	15.5333	15.4333	15.2667	12.7667	12.6667	10.1667	10.0667	9.8333	0.1		0.7853
NPB-ΔMoapx1-48	19.2	52.6333	52.1333	50.4667	42.9333	42.8	42.8	42.5667	42.4667	40.8	33	32.7667	21.6333	21.6333	15.8667	15.7667	15.6	13.1	13	10.5	10.4	10.1667	0.4333	0.3333
Treatment	Mean	5% Significance Level
MoAPX-OE-ΔMoapx1-0	71.8333	a
MoAPX-OE-ΔMoapx1-38	71.3333	a
MoAPX-OE-HB-0	69.6667	a
MoAPX-OE-Guy11-38	62.1333	b
NPB-ΔMoapx1-38	62	b
NPB-HB-0	62	b
MoAPX-OE-Guy11-0	61.7667	b
NPB-Guy11-0	61.6667	b
NPB-HB-38	60	b
NPB-Guy11-38	52.2	c
NPB-ΔMoapx1-0	51.9667	c
MoAPX-OE-HB-38	40.8333	d
MoAPX-OE-ΔMoapx1-48	40.8333	d
MoAPX-OE-HB-48	35.0667	e
NPB-HB-48	34.9667	e
MoAPX-OE-Guy11-48	34.8	e
MoAPX-OE-ΔMoapx1-24	32.3	f
NPB-Guy11-48	32.2	f
MoAPX-OE-Guy11-24	29.7	g
MoAPX-OE-HB-24	29.6	g
NPB-ΔMoapx1-24	29.3667	g
NPB-Guy11-24	19.6333	h
NPB-HB-24	19.5333	h
NPB-ΔMoapx1-48	19.2	h

## Sheet: Figure S3
Figure S3B
Treatment	Mean	Standard Deviation	Standard Error	95% Confidence Interval
GST	0.1033	0.0153	0.0088	0.0654	0.1413
MoApx1	1.4	0.1	0.0577	1.1516	1.6484
Q26R	1.41	0.0656	0.0379	1.2471	1.5729
A121V	0.5033	0.0451	0.026	0.3913	0.6153
L246P	0.4	0.01	0.0058	0.3752	0.4248
A394S	1.3333	0.1528	0.0882	0.9539	1.7128
E397Q	1.3	0.1	0.0577	1.0516	1.5484
A407T	1.3267	0.0643	0.0371	1.167	1.4864
P466L	1.33	0.1682	0.0971	0.9121	1.7479
SBD	1.2833	0.1041	0.0601	1.0248	1.5419
Source of Variation	Sum of Squares	Degrees of Freedom	Mean Square	F-value
Between Treatments		6.6617	9	0.7402	79.363	0.0001
Within-treatment		0.1865	20	0.0093
Total Sum of Squares		6.8483	29
Duncan multiple comparisons
No.	Mean	Q26R	MoApx1	A394S	P466L	A407T	E397Q	SBD	A121V	L246P	GST
Q26R	1.41		0.9004	0.3693	0.3642	0.354	0.2301	0.173	0	0	0
MoApx1	1.4	0.01		0.4079	0.4118	0.4049	0.2679	0.2039	0	0	0
A394S	1.3333	0.0767	0.0667		0.9667	0.9373	0.7035	0.5758	0	0	0
P466L	1.33	0.08	0.07	0.0033		0.9667	0.7236	0.5946	0	0	0
A407T	1.3267	0.0833	0.0733	0.0067	0.0033		0.7388	0.61	0	0	0
E397Q	1.3	0.11	0.1	0.0333	0.03	0.0267		0.8347	0	0	0
SBD	1.2833	0.1267	0.1167	0.05	0.0467	0.0433	0.0167		0	0	0
A121V	0.5033	0.9067	0.8967	0.83	0.8267	0.8233	0.7967	0.78		0.2049	0.0001
L246P	0.4	1.01	1	0.9333	0.93	0.9267	0.9	0.8833	0.1033		0.0012
GST	0.1033	1.3067	1.2967	1.23	1.2267	1.2233	1.1967	1.18	0.4	0.2967
Treatment	Mean	1% Extremely Significant Level
Q26R	1.41	A
MoApx1	1.4	A
A394S	1.3333	A
P466L	1.33	A
A407T	1.3267	A
E397Q	1.3	A
SBD	1.2833	A
A121V	0.5033	B
L246P	0.4	B
GST	0.1033	C
Figure S3D
Treatment	Mean	Standard Deviation	Standard Error	95% Confidence Interval										Treatment	Mean	Standard Deviation	Standard Error	95% Confidence Interval
Guy11	49	1	0.5774	46.5159	51.4841									Guy11	0.98	0.02	0.0115	0.9303	1.0297
MoApx1	9	1	0.5774	6.5159	11.4841									MoApx1	0.18	0.02	0.0115	0.1303	0.2297
Q26R	47	2.6458	1.5275	40.4276	53.5724									Q26R	0.94	0.0529	0.0306	0.8086	1.0714
A121V	11	1.7321	1	6.6973	15.3027									A121V	0.22	0.0346	0.02	0.1339	0.3061
L246P	10.7	1.2124	0.7	7.6881	13.7119									L246P	0.214	0.0242	0.014	0.1538	0.2742
A394S	50.6667	3.7859	2.1858	41.2619	60.0715									A394S	1.0133	0.0757	0.0437	0.8252	1.2014
E397Q	10.5333	1.3796	0.7965	7.1062	13.9605									E397Q	0.2107	0.0276	0.0159	0.1421	0.2792
A407T	11.4	1.51	0.8718	7.649	15.151									A407T	0.228	0.0302	0.0174	0.153	0.303
P466L	11.5667	1.2897	0.7446	8.3629	14.7705									P466L	0.2313	0.0258	0.0149	0.1673	0.2954
SBD	10.7	1.044	0.6028	8.1065	13.2935									SBD	0.214	0.0209	0.0121	0.1621	0.2659
HB	50.6	3.214	1.8556	42.6159	58.5841									HB	1.012	0.0643	0.0371	0.8523	1.1717
Source of Variation	Sum of Squares	Degrees of Freedom	Mean Square	F-value										Source of Variation	Sum of Squares	Degrees of Freedom	Mean Square	F-value
Between Treatments		11427.3	10	1142.73	278.899	0.0001								Between Treatments		4.5709	10	0.4571	278.899	0.0001
Within-treatment		90.14	22	4.0973										Within-treatment		0.0361	22	0.0016
Total Sum of Squares		11517.4	32											Total Sum of Squares		4.607	32
Duncan multiple comparisons														Duncan multiple comparisons
No.	Mean	A394S	HB	Guy11	Q26R	P466L	A407T	A121V	SBD	L246P	E397Q	MoApx1		No.	Mean	Q26R	MoApx1	A394S	P466L	A407T	E397Q	SBD	A121V	L246P	GST
A394S	50.6667		0.9682	0.3515	0.0525	0	0	0	0	0	0	0		A394S	1.0133		0.9682	0.3515	0.0525	0	0	0	0	0	0	0
HB	50.6	0.0667		0.3435	0.0499	0	0	0	0	0	0	0		HB	1.012	0.0013		0.3435	0.0499	0	0	0	0	0	0	0
Guy11	49	1.6667	1.6		0.2391	0	0	0	0	0	0	0		Guy11	0.98	0.0333	0.032		0.2391	0	0	0	0	0	0	0
Q26R	47	3.6667	3.6	2		0	0	0	0	0	0	0		Q26R	0.94	0.0733	0.072	0.04		0	0	0	0	0	0	0
P466L	11.5667	39.1	39.0333	37.4333	35.4333		0.9206	0.7499	0.6373	0.6438	0.5863	0.1871		P466L	0.2313	0.782	0.7807	0.7487	0.7087		0.9206	0.7499	0.6373	0.6438	0.5863	0.1871
A407T	11.4	39.2667	39.2	37.6	35.6	0.1667		0.811	0.6938	0.7032	0.6438	0.2121		A407T	0.228	0.7853	0.784	0.752	0.712	0.0033		0.811	0.6938	0.7032	0.6438	0.2121
A121V	11	39.6667	39.6	38	36	0.5667	0.4		0.8576	0.8659	0.7993	0.2899		A121V	0.22	0.7933	0.792	0.76	0.72	0.0113	0.008		0.8576	0.8659	0.7993	0.2899
SBD	10.7	39.9667	39.9	38.3	36.3	0.8667	0.7	0.3		1	0.9252	0.3575		SBD	0.214	0.7993	0.798	0.766	0.726	0.0173	0.014	0.006		1	0.9252	0.3575
L246P	10.7	39.9667	39.9	38.3	36.3	0.8667	0.7	0.3	0		0.9206	0.3421		L246P	0.214	0.7993	0.798	0.766	0.726	0.0173	0.014	0.006	0		0.9206	0.3421
E397Q	10.5333	40.1333	40.0667	38.4667	36.4667	1.0333	0.8667	0.4667	0.1667	0.1667		0.3636		E397Q	0.2107	0.8027	0.8013	0.7693	0.7293	0.0207	0.0173	0.0093	0.0033	0.0033		0.3636
MoApx1	9	41.6667	41.6	40	38	2.5667	2.4	2	1.7	1.7	1.5333			MoApx1	0.18	0.8333	0.832	0.8	0.76	0.0513	0.048	0.04	0.034	0.034	0.0307
Treatment	Mean	1% Extremely Significant Level												Treatment	Mean	1% Extremely Significant Level
A394S	50.6667	A												A394S	1.0133	A
HB	50.6	A												HB	1.012	A
Guy11	49	A												Guy11	0.98	A
Q26R	47	A												Q26R	0.94	A
P466L	11.5667	B												P466L	0.2313	B
A407T	11.4	B												A407T	0.228	B
A121V	11	B												A121V	0.22	B
SBD	10.7	B												SBD	0.214	B
L246P	10.7	B												L246P	0.214	B
E397Q	10.5333	B												E397Q	0.2107	B
MoApx1	9	B												MoApx1	0.18	B

## Sheet: Figure S9
Figure S9B								Figure S9E
Treatment	Mean	Standard Deviation	Standard Error	95% Confidence Interval				Treatment	Mean	Standard Deviation	Standard Error	95% Confidence Interval
Guy11-NPB	14.6478	0.8792	0.5076	11.3709	17.9247			NPB-MOCK	0.3	0.0097	0.0028	0.2938	0.3062
Guy11-MoAPX1-OE	15.8548	1.3191	0.7616	13.6708	18.0387			NPB-flg22	0.371	0.0277	0.008	0.3534	0.3886
ΔMoapx1	6.736	1.1386	0.6573	3.9077	9.5644			MoAPX1-OE-MOCK	0.3088	0.006	0.0017	0.305	0.3126
ΔMoapx1-MoAPX1-OE	10.2862	2.4945	1.4402	4.0896	16.4828			MoAPX1-OE-flg22	0.3107	0.0079	0.0023	0.3056	0.3157
Source of Variation	Sum of Squares	Degrees of Freedom	Mean Square	F-value	p-value			Source of Variation	Sum of Squares	Degrees of Freedom	Mean Square	F-value	p-value
Between Treatments	157.379	3	52.4597	20.918	0.0004			Between Treatments	0.0382	3	0.0127	53.035	0.0001
Within-treatment	20.0635	8	2.5079					Within-treatment	0.0106	44	0.0002
Total Sum of Squares	177.442	11						Total Sum of Squares	0.0488	47
Duncan multiple comparisons								Duncan multiple comparisons
No.	Mean	Guy11-MoAPX1-OE	Guy11-NPB	ΔMoapx1-MoAPX1-OE	ΔMoapx1			No.	Mean	NPB-flg22	MoAPX1-OE-flg22	MoAPX1-OE-MOCK	NPB-MOCK
Guy11-MoAPX1-OE	15.8548		0.3779	0.0032	0.0002			NPB-flg22	0.371		0	0	0
Guy11-NPB	14.6478	1.207		0.0097	0.0004			MoAPX1-OE-flg22	0.3107	0.0603		0.7734	0.1179
ΔMoapx1-MoAPX1-OE	10.2862	5.5685	4.3615		0.0252			MoAPX1-OE-MOCK	0.3088	0.0622	0.0018		0.1697
ΔMoapx1	6.736	9.1187	7.9117	3.5502				NPB-MOCK	0.3	0.071	0.0107	0.0088
Treatment	Mean	5% Significance Level		1% Extremely Significant Level				Treatment	Mean	5% Significance Level		1% Extremely Significant Level
Guy11-MoAPX1-OE	15.8548	a		A				NPB-flg22	0.371	a		A
Guy11-NPB	14.6478	a		A				MoAPX1-OE-flg22	0.3107	b		B
ΔMoapx1-MoAPX1-OE	10.2862	b		B				MoAPX1-OE-MOCK	0.3088	b		B
ΔMoapx1	6.736	c		B				NPB-MOCK	0.3	b		B
Figure S9D								Figure S9F
Treatment	Mean	Standard Deviation	Standard Error	95% Confidence Interval				Treatment	Mean	Standard Deviation	Standard Error	95% Confidence Interval
NPB-MOCK	0.3	0.0097	0.0028	0.2938	0.3062			NPB-MOCK	51.7327	2.0365	1.1758	46.6736	56.7917
NPB-flg22	0.371	0.0277	0.008	0.3534	0.3886			MoAPX1-OE-MOCK	28.5743	2.8215	1.629	21.5653	35.5834
MoAPX1-OE-MOCK	0.3088	0.006	0.0017	0.305	0.3126			NPB-Guy11-24	45.4273	3.0813	1.779	37.7729	53.0818
MoAPX1-OE-flg22	0.3107	0.0079	0.0023	0.3056	0.3157			MoAPX1-OE-Guy11-24	4.5953	1.2146	0.7012	1.5781	7.6125
								NPB-ΔMoapx1-24	51.066	1.8709	1.0801	46.4185	55.7135
Source of Variation	Sum of Squares	Degrees of Freedom	Mean Square	F-value	p-value			MoAPX1-OE-ΔMoapx1-24	27.9077	3.8628	2.2302	18.312	37.5033
Between Treatments	0.0382	3	0.0127	53.035	0.0001			NPB-Guy11-48	12.0417	2.5031	1.4452	5.8236	18.2597
Within-treatment	0.0106	44	0.0002					MoAPX1-OE-Guy11-48	3.318	0.2924	0.1688	2.5918	4.0442
Total Sum of Squares	0.0488	47						NPB-ΔMoapx1-48	14.3737	2.5482	1.4712	8.0437	20.7037
								MoAPX1-OE-ΔMoapx1-48	6.0167	0.8819	0.5092	3.8258	8.2075
Duncan multiple comparisons
No.	Mean	NPB-flg22	MoAPX1-OE-flg22	MoAPX1-OE-MOCK	NPB-MOCK			Source of Variation	Sum of Squares	Degrees of Freedom	Mean Square	F-value	p-value
NPB-flg22	0.371		0	0	0			Between Treatments	10073.4	9	1119.27	203.054	0.0001
MoAPX1-OE-flg22	0.3107	0.0603		0.7734	0.1179			Within-treatment	110.243	20	5.5121
MoAPX1-OE-MOCK	0.3088	0.0622	0.0018		0.1697			Total Sum of Squares	10183.6	29
NPB-MOCK	0.3	0.071	0.0107	0.0088
								Duncan multiple comparisons
Treatment	Mean	5% Significance Level		1% Extremely Significant Level				No.	Mean	NPB-MOCK	NPB-ΔMoapx1-24	NPB-Guy11-24	MoAPX1-OE-MOCK	MoAPX1-OE-ΔMoapx1-24	NPB-ΔMoapx1-48	NPB-Guy11-48	MoAPX1-OE-ΔMoapx1-48	MoAPX1-OE-Guy11-24	MoAPX1-OE-Guy11-48
NPB-flg22	0.371	a		A				NPB-MOCK	51.7327		0.7316	0.0049	0	0	0	0	0	0	0
MoAPX1-OE-flg22	0.3107	b		B				NPB-ΔMoapx1-24	51.066	0.6667		0.0081	0	0	0	0	0	0	0
MoAPX1-OE-MOCK	0.3088	b		B				NPB-Guy11-24	45.4273	6.3053	5.6387		0	0	0	0	0	0	0
NPB-MOCK	0.3	b		B				MoAPX1-OE-MOCK	28.5743	23.1583	22.4917	16.853		0.7316	0	0	0	0	0
								MoAPX1-OE-ΔMoapx1-24	27.9077	23.825	23.1583	17.5197	0.6667		0	0	0	0	0
								NPB-ΔMoapx1-48	14.3737	37.359	36.6923	31.0537	14.2007	13.534		0.238	0.0003	0.0001	0
								NPB-Guy11-48	12.0417	39.691	39.0243	33.3857	16.5327	15.866	2.332		0.0051	0.0013	0.0003
								MoAPX1-OE-ΔMoapx1-48	6.0167	45.716	45.0493	39.4107	22.5577	21.891	8.357	6.025		0.467	0.1975
								MoAPX1-OE-Guy11-24	4.5953	47.1373	46.4707	40.832	23.979	23.3123	9.7783	7.4463	1.4213		0.5128
								MoAPX1-OE-Guy11-48	3.318	48.4147	47.748	42.1093	25.2563	24.5897	11.0557	8.7237	2.6987	1.2773
								Treatment	Mean	5% Significance Level		1% Extremely Significant Level
								NPB-MOCK	51.7327	a		A
								NPB-ΔMoapx1-24	51.066	a		A
								NPB-Guy11-24	45.4273	b		B
								MoAPX1-OE-MOCK	28.5743	c		C
								MoAPX1-OE-ΔMoapx1-24	27.9077	c		C
								NPB-ΔMoapx1-48	14.3737	d		D
								NPB-Guy11-48	12.0417	d		D
								MoAPX1-OE-ΔMoapx1-48	6.0167	e		E
								MoAPX1-OE-Guy11-24	4.5953	e		E
								MoAPX1-OE-Guy11-48	3.318	e		E
