# Supplementary material for: The multifunctional ascorbate peroxidase MoApx1 secreted by Magnaporthe oryzae mediates the suppression of rice immunity
Source: Plant Cell. 2025 Jun 11;37(7):koaf146. doi: 10.1093/plcell/koaf146 (PMC12231552; doi:10.1093/plcell/koaf146)
Supplement: koaf146_Supplementary_Data [file koaf146_supplementary_data.zip › Supplementary File 1]

>MGG_09398_Magnaporthe_oryzae            
--------------------------------------------------------------------------------
--------------------------------------------------------------------------------
--------------------------------------------------------------MRTTT-IASSLAALASMV
RAADPVWPQDS--------DFFEDLLAMQSGYRRFGFTDLVVPCGHNANVPGKQV-------------------------
-------AAEWVRTAFHDVATHDKAAGTGG-IDASIFYEVARSENAGAAFNSTFGDLAEFHS--AHAS---AADLVALGV
VAATASCGG-QTIPFRAGRVDAT------EAGPAGVPEQDHDLQ-----RLQDAFTRMGFSNEDMITLTACGHTIGSVHG
DTNPDLVAGVGLDPHAPASIATFDSTPGQFDTVVVNEYLESDGKNPLVFGTNQTTNSD----------------------
------------------------GRVFASDGNVTMRALADPK-TFQERCADAFGRMIDTVPAGVQLGEPVRLYDVKPYI
ERLEPVAGGKVALEGSVRVRTTAVTGRDSQGIDIALNLLGG--GNATTRVEATRARLKGGDSFGFLQETFSWWEFSTQID
APAAAMEGFTIEMKTTATGQVQKLDNSGAGRYPLSDELMYVGAQSCLVVEPDANN-NFPVTVRAAVREELA-AQGAVPVL
EVGHKVHTQGVAIPKIDVRKTPMVKVEGQAQGGYVLFEAKDALEQQGWSTTFDLSLEKPSGGKVVVLSRKTNSLSNSCPN
--------------------------------------------------------------------------------
-------------------------------------------------------------------------------
>ELA32452_Colletotrichum_gloeosporioides 
--------------------------------------------------------------------------------
--------------------------------------------------------------------------------
--------------------------------------------------------------MKQS---LLATVALATLA
S-TEYVWPSIY--------DEIEDHLSLQSGYLRRGFIDGVLTCGFGTNIQGRQN-------------------------
-------SAEWIRSAFHDMATHDAEAGTGG-LDASIFFELERAENIGKAFNNTFGFFSSFYS--ARAS---ASDLLAMSV
LVASYSCGG-IKIPFRAGRVDAQ------EAGPAGVPEPQTDLE-----ATQAAFTKAGFSTQDMIAMVACGHSLGGVHS
TDFPEIVGVEADPNND--TVAHFDVKFDNFDNGVVTEYLDGSTKNPLVAGTNDTLNSD----------------------
------------------------KRIFGADGNKTMQAMADPN-TFQTMCADIFTRMIDTVPASVKLSDPIVATDIKPYI
NGLYLKDDGNISFAGRIRIRTSAETGRDPTDLSVQLTYADR-NGNGSEVITTRKATFQGGSASGLWRESFAWWEFDTTIS
P-ETGISKFYIHVTKTSTNETITYDNAGNA-YPMDDALLYQESQSCLDTNVVNGQ--MALTVKAFVRKDRLPAAASDLTL
DLVNEFRRQGVIVPRLETEKIPF-EAAGEEKEQWVAYKASGKVNADGWNTSFDIKLG--GDKAVEVAFKKTGGLGSNVCS
--------------------------------------------------------------------------------
-------------------------------------------------------------------------------
>FOXG_13788T0_Fusarium_oxysporum         
--------------------------------------------------------------------------------
--------------------------------------------------------------------------------
--------------------------------------------------------------MKGS---ATLAFALTHFS
AASQLVWPSKW--------DEVEDLLYMQGGFNKRGFADALRTCEFGSNVPGTQN-------------------------
-------TAEWLRTAFHDAITHDAKAGTGG-LDASIYWESSRPENPGKAFNNTFGFFSGFHN--PRAT---ASDLTALGT
VLAVGACNG-PRIPFRAGRIDAY------KAGPAGVPEPSTNLK-----DTFAAFTKAGFTKEEMTAMVACGHAIGGVHS
VDFPEIVGIKADPNND--TNVPFQKDVSSFHNGIVTEYLAGTSKNPLVASKNATFHSD----------------------
------------------------KRIFDND-KATMKKLSTKA-GFNSMCADILTRMIDTVPKSVQLTPVLEAYDVRPYI
TELSLNNKNKIHFTGSVRVRITNNI-RDNNDLAINLICVGR-DGK-KVTVPTQQVTFQGGTSSGAG-EVFANFEFDTTMD
A-KNGITKFFIQEVKPSTKATVTHDNQKTGGYKVDDTVLYQLQQSCAVLEKLPN---APLVVTAMVRDAR---AKDALTL
RVAHKKPVKGSIVPRFQTAITNF-KATGKKSSGYTGFQAKTMFEEQ--STYFDIVLG--GSPASGVQFLSSQAMPAQCS-
--------------------------------------------------------------------------------
-------------------------------------------------------------------------------
>VDAG_03705T0_Verticillium_dahliae       
--------------------------------------------------------------------------------
--------------------------------------------------------------------------------
--------------------------------------------------------------MKTQSLALFAASPLIALA
AGDAYVWPSPH--------DELEDILYLQSGYLARNFIAGVTPCTLGGNVKGRQN-------------------------
-------AAEWIRTAFHDMITHDVEAGTGG-VDGSIWFELNRAENGGLAFNNTFNFFNYLYS--SRAS---AADLLAMSV
IVSHAGCGAQTKIPFRHGRKDAA------QAGPAGVPEVDTSIG-----TTMARFATAGLSQQDMITLVACGHSLGGVHS
NNHPQIVEGDSSIWND--TVVNFDDTTNKFDNRIAKEYVFGVTKNPLVVGRNNSLNSD----------------------
------------------------KRIFSSDGNKTISELACHSSTFEKRCANIFTRMIDTVPDQVKLSEPLEAIDVKPYI
VDLFLNDQGSLTFNGRVRVRTTGGS-RSQADLAVQLAMTDN-AGSGTNIIEAAYA----GDTRGLYGETFAFYEFNTTVN
A-AKGVRKFDIRLTTPSSGKVETHANGGQG-YPVDDSLLFQKAASCVSR---------TSTATSARRPSR----------
------WRQSVIVRSMSVDRIAFPSAAGEERGDWVIFKAPIQLASAAWSTTYDIVQG--GEGGSKIEFIRT-ELCPRA--
--------------------------------------------------------------------------------
-------------------------------------------------------------------------------
>Botci1_6890_BC1T_04955_Botrytis_cinerea 
--------------------------------------------------------------------------------
--------------------------------------------------------------------------------
--------------------------------------------------------------MKGSS--LISLGLLPVLS
VNAAYTWPSEY--------DQLEDILYLQQGFIRFGLRDGVTPCSFSSDGGGRQA-------------------------
-------AAEWIRTAYHDMATHDVDTGLGG-LDGSIAFELGRAENPGDAFNSTFAFTENLRS--IRAS---SSDLLAMSV
VVATMACGG-PIIPFRGGRIDAM------KAGVSGVPEPDQDLA-----THTAIFAKQGFNTAEMITMVACGHTLGGVHG
VDFPQITG-NGDAEN----FPKFDSTYTAFDNTVVTEYLGNNSTDPLVISKNDTFNSD----------------------
------------------------KRIFGADNNKTMTSLADPT-NFQKQCSDIFARMIDTVPADVTLSEVITPIEVKPSQ
IALTLAGNNTLSFGGYIRLRTTNRN---ADDVTVSLQYRDRNNNTSNTTIPVSRENYLLGQSYGFGSEVFTWYGFNTVLD
A-KTGISSFDVILHTVGAADEIITNN-GGG-FPLTDAILYQPAQSCQPQISVNDAGQWNITVTAAVRADR---INEPVAF
DWVSQRTIPGAMVKALEVQRTAM-EKVSEEIDGYYLFSGTRSLDNVQWSTTFDVVLGE-GDDVSKVEFQSTSAMATSCEA
FS------------------------------------------------------------------------------
-------------------------------------------------------------------------------
>Triha1_479191_Trichoderma_harzianum     
--------------------------------------------------------------------------------
--------------------------------------------------------------------------------
----------------------------------------------------------MASSARQFARVATRTTTRTFAA
APRQAFRQQGR---RFYSSEPEKKSSSSLLYLGAAAAAGGLGIWFFTSGASASSKTFVPTQADYQKVYNDIAERLDADY-
DDGSYG--PVLVRLAWHCSGTYDKETKTGGSNGATMRFAPESNHGANAGLIAARDFLEPIKAKYPWIT---YSDLWILGG
VCAIQEMHG-PIVPYRPGRRDGE---AAACTPDGRLPDASQGAK-----HLRDIFYRMGFDDREIVALSG-GHAIGRCHS
NR--SGYEGPWTFSPT-----MLTN--DFYKLLLEEKWQYKKWDGP-KQLEDKTTKT-----------------------
------------------------LMMLPTDHVLTTDKAFRPWVEKYAADNDLFFKDFSAVVLRLFELGVPFAEGSENSR
WTFKPTHA------------------------------------------------------------------------
--------------------------------------------------------------------------------
--------------------------------------------------------------------------------
--------------------------------------------------------------------------------
-------------------------------------------------------------------------------
>YKR066C_Saccharomyces_cerevisiae        
--------------------------------------------------------------------------------
--------------------------------------------------------------------------------
---------------------------------------------------MTTAVRLLPSLGRTAHKRSLYLFSAAAAA
AAAATFAYSQSQ--KRSSSSPGGGSNHGWNNWGKAAALASTTPLVHVASVEKGRS-----YEDFQKVYNAIALKLREDDE
YDNYIGYGPVLVRLAWHTSGTWDKHDNTGGSYGGTYRFKKEFNDPSNAGLQNGFKFLEPIHKEFPWIS---SGDLFSLGG
VTAVQEMQG-PKIPWRCGRVDTP---EDTTPDNGRLPDADKDAD-----YVRTFFQRLNMNDREVVALMG-AHALGKTHL
KN--SGYEGPWGAANN-----VFTN--EFYLNLLNEDWKLEKNDANNEQWDSKSGY------------------------
-------------------------MMLPTDYSLIQDPKYLSIVKEYANDQDKFFKDFSKAFEKLLENGITFPKDAPSPF
IFKTLEEQGL----------------------------------------------------------------------
--------------------------------------------------------------------------------
--------------------------------------------------------------------------------
--------------------------------------------------------------------------------
-------------------------------------------------------------------------------
>AT5G05340.1_Arabidopsis_thaliana        
--------------------------------------------------------------------------------
--------------------------------------------------------------------------------
---------------------------------------------------------------------MASNKLISILV
LVVTLLLQGDN-------NYVVEAQLTTNFYSTSCPNLLSTVQTAVKSAVNSEAR-------------------------
------MGASILRLFFHDCFVNGCDGSILLDDTSSFTGEQNAAPNRNSARGFNVIDNIKSAVEKACPGVVSCADILAIAA
RDSVVALGG-PNWNVKVGRRDAR--TASQAAANSNIPAPTSSLS-----QLISSFSAVGLSTRDMVALSG-AHTIGQSRC
TN---FRARIYNETNIN----------AAFATTRQRTCPRASGSGDGNLAPLDVTTAASFDNN-----------------
----------------YFKNLMTQRGLLHSDQVLFNGGSTDSIVRGYSNNPSSFNSDFTAAMIKMGDISPLTGSSGEIRK
VCGRTN--------------------------------------------------------------------------
--------------------------------------------------------------------------------
--------------------------------------------------------------------------------
--------------------------------------------------------------------------------
-------------------------------------------------------------------------------
>XP_025888378.1_Solanum_lycopersicum     
--------------------------------------------------------------------------------
--------------------------------------------------------------------------------
--------------------------------------------------MSNTVAVDCWLLSSGVSS----FTSTSKLY
FPANFSRKPRFGSNTIRASATTNGSSEGVIYKALLCGRRALLSMITLPLVMPCERIDNSVGAIAAEYVQIESFQVREEIR
KVLSKSKAAGVLRLVFHDAGTFEIDEKTGG-MNGSIVYELDRPENKGLKKSLKILDKAKSQIDLVQSV--SWADIIALAG
AEAVSLCGG-PSIPIQLGRIDSM-----VQDPEGKLPEESLDAI-----SLKQCFERKGFSTQELVALSG-AHTLGSKG-
------FGNPTVFDN------------EYFKILMEKPWLSS---------------------------------------
----------------------------GDKWHLYG----IKWLCVYILNSLK---------------------------
--------------------------------------------------------------------------------
--------------------------------------------------------------------------------
--------------------------------------------------------------------------------
--------------------------------------------------------------------------------
-------------------------------------------------------------------------------
>EAZ43377.1_Oryza_sativa                 
--------------------------------------------------------------------------------
--------------------------------------------------------------------------------
---------------------------------------------MELTNVPHIAASSRFFSSCSRCTCRIRRSGKTRIG
ASAAGRRCSSDDSACSEPSEQQNADFFSGPISSLCYTRRDFASVALLPFILPHVHIASAAEPIDGSIIQNG-------VR
NVLSKVKAAGMLRLAFHDAGTFDIADKSGG-MNGSIIYEVDRPENTGLNKSIKVLGKAKEVIDLVQQV--SWADLIAVAG
AESVALCGG-PEIPVRLGRLDSS-----TADPAGKLPEETLDAT-----ALKTLFSKKGFSTQEMVVLSG-AHTIGGKG-
------FGNPNIFDN------------SYFKVLLEKPQPSSSGMPAM---------------------------------
-------------------------VGLRTDWALTEDDECLRWINLYAQDQAKFFADFKDAYIKLVNTGASWRSA-----
--------------------------------------------------------------------------------
--------------------------------------------------------------------------------
--------------------------------------------------------------------------------
--------------------------------------------------------------------------------
-------------------------------------------------------------------------------
>XP_044427020.1_Triticum_aestivum        
--------------------------------------------------------------------------------
--------------------------------------------------------------------------------
---------------------------------------------MELTNIPHLASSSSFFFSSCRSR---RRTGRAVIT
ALAAGSRCSAD-SACPEPIEQQNIDNLSGPANTQCYRRRDFAAVALLPFLLPHVDMASAADSYDGSIIQNG-------VR
NVLSKVKAAGVLRLVFHDAGTFDISDKSGG-MNGSIIYEADRPENAGLSKSLKILRKAKEGIDQVQQV--SWADLIAVAG
AEAVALCGG-PEIPIRLGRLDSS-----TADPTGKLPEETLDVV-----ALKTSFRKKGFSTQEMVVLSG-AHTIGGKG-
------FGNPNAFDN------------AYFKALLEKPRPTSSGMP-----------------------------------
-------------------------IGLPTDWALTEDDECLRWINIYAEDQDKFFADFRDAYTKLVNSGASWRAA-----
--------------------------------------------------------------------------------
--------------------------------------------------------------------------------
--------------------------------------------------------------------------------
--------------------------------------------------------------------------------
-------------------------------------------------------------------------------
>RLN98678.1_Nothophytophthora_sp._Chile5 
--------------------------------------------------------------------------------
--------------------------------------------------------------------------------
-------------------------------------------------------MSPPHEKSRLTSLYAFSLTVKATSA
VAPRSFATETSSAVKSSASSPAKKPRSKTLLWMGVAGLTAAAGG-VALTTEPPAK-----PVDLAPIKEDIVAVFD----
EDNYMG--PTMVRLAWHSSGSFSKTDGSGGSNGGTIRFKPQLGHGNNAGLYKAVDALEKVKQKHPEIT---YADLYVLAG
VTMIEEMGG-PEIPFRLGRRDAESSAE--CVPEDRLPNADMGSKTKTTQHIRDVFTRLGFTDRDMVALIG-AHAIGRCHT
DA--SGYSGPWTNSEW-----TFAN--EFFVKLLGEKWTLKKWDGP-EQYEDESGE------------------------
------------------------LMMLPADMALLRNPELKKYVEMYAADEELWYEDFSKAFVKLTENGVTFPEPQPAWR
SFLASIMPAK----------------------------------------------------------------------
--------------------------------------------------------------------------------
--------------------------------------------------------------------------------
--------------------------------------------------------------------------------
-------------------------------------------------------------------------------
>TDH65662.1_Bremia_lactucae              
--------------------------------------------------------------------------------
--------------------------------------------------------------------------------
-------------------------------------------------------------MFRRIALV-------SANV
LKTRHFATFQP-----PPSHNAKQPSAIMLATVSIAAISGVA---LTNVVRAHEK-----PFDVDAAKKEIIEIFD----
DNQSIG--PTFVRLAWHSSGTYASKDHSGGSTGGTIRFPPEIHHGGNAGLDLAIQALETVKKNHPAIS---YADLYILAG
VTMIEEMGG-PVIPFRSGRVDATSGNESTQTPDDRLPHANMGTKEKTTQHVRDVFYRMGFNDREIVALCG-AHAIGRCYP
SR--SGYSGPWTKAEW-----TFSN--EYFRELLETNWTIKKWKGP-LQYEDPTGT------------------------
------------------------LMMLPSDMVLIEDPLFRKHVEEYANDEALFFHDFSNAFVKLTENGVKFPV-TSGWR
QFFGA---------------------------------------------------------------------------
--------------------------------------------------------------------------------
--------------------------------------------------------------------------------
--------------------------------------------------------------------------------
-------------------------------------------------------------------------------
>CAI5742251.1_Peronospora_destructor     
--------------------------------------------------------------------------------
--------------------------------------------------------------------------------
-------------------------------------------------------------MLRRAALRTVAQQASTASS
TTTRSFVTSQF-----RVANPNKQPSAVVLAAAGVAAVSALA---LTDLVNAREK-----PVDVDIIKKEIVEICD----
ENNYMG--PTFVRLAWHSSGTFDKHDGSGGSTGGTIRFEPEINHSANAGLHLAIKALEKVKKNHPEIT---YADLFVLAG
ATMIEEMGG-PAIPFRLGRFDATSGKEPMQTPDDRLPHADAGSKDKTTQHVRKVFYRMGFNDRDIVALAG-AHAVGRCYS
SR--TGYSGPWTHSEW-----TFSN--EYFRELVENHWTVKKWDGP-MQYEDPTGK------------------------
------------------------LMMLPSDIVLIQDPEFKKYVEIYVKDENLWFKDFTKAFVKLTENGVKFPE-SSGWL
KFFGVK--------------------------------------------------------------------------
--------------------------------------------------------------------------------
--------------------------------------------------------------------------------
--------------------------------------------------------------------------------
-------------------------------------------------------------------------------
>KAG2530533.1_Phytophthora_kernoviae     
--------------------------------------------------------------------------------
--------------------------------------------------------------------------------
-------------------------------------------------------------MLRRIALR-TAQQASAASA
SKTRSFATSQI-----RTTSKKKQPSAVVLAAAGVAAVTGYA---LTDLVNAREK-----PVDLDAIKKEIIEIFD----
EDNYMG--PTMVRLAWHSSGTYKKKDGSGGSSGGTIRFKPEIDHGGNAGLHLAVKALEKVKRNHPEIS---YADLYVLAG
VAMIEEMGG-PEVPFRLGRSDAKSGNEPTQTPDDRLPNADMGSKDKTTSHVRDVFYRMGFDDRDIVALVG-AHAIGRCYP
TR--SGYSGPWTNAEW-----TFSN--EFFRELIENKWTIKKWNGP-EQYEDPTGK------------------------
------------------------LMMLPADIVMIQDPKFKKYVEMYAKDEDLWFKDFSKAFVKLTENGVKFEE-TSGWR
KFFGGKAQRSRGRRRDLTLPYEETYPWEDERGTTADRTIAVNTEAKRVYAEQEKLLPTVAQDKPLDPIATEHLQDVGRRV
LILRDTTKRSRMKKEDEQNPKQSPKRVIPSRFPEVTTDLDEEDASEADRVEVDEDPAVMEGRIATMLMDQEWDTRGWNTT
KIHTAVDTLYEEIENSEDGSRRKLATTMLLRLLETHEDAVDYVETTLPSLTNKAFRTLSKLTDNTKIFRVVLLVSVLAEW
FTSVLSNQSAVTKSITCLQRETELCARILQHHWRGVLFERTVSQRDYDPMVRTRLRSMHMIKFVELRHQFRVFREAIGPS
GIPSSAKEAYITILCHLVKLPREPGSVSDKMRSTVLADQRRILGSGVLLYLASLITTHQRREVVELDEAGHEMYRASKR
>KAG7400017.1_Phytophthora_boehmeriae    
--------------------------------------------------------------------------------
--------------------------------------------------------------------------------
-------------------------------------------------------------MLRRVALR-AAQQASAASA
AKTRSFATSQM-----HAASKTKQPSAVVLAAAGVAAATGFA---LTDLVNAREK-----VVDLDAIKKEIVEIFD----
EDNYMG--PTMVRLAWHSSGTYSKKDGSGGSSGGTIRFKPEIDHGGNAGLHLAVKALEKVKRNHPEIS---YADLYVLAG
VTMIEEMGG-PEVPFRLGRSDAKSGNEPTQTPDDRLPNADMGSKDKTTNHVRDVFYRMGFDDRDIVALVG-AHAIGRCYP
TR--SGYSGPWTNAEW-----TFSN--EFFRELLENKWTIKKWNGP-EQYEDPTGK------------------------
------------------------LMMLPADMVMIQDPKFKKYVEMYANDEELWFKDFTKAFVKLTENGVKFEE-TSGWR
KFFGGK--------------------------------------------------------------------------
--------------------------------------------------------------------------------
--------------------------------------------------------------------------------
--------------------------------------------------------------------------------
-------------------------------------------------------------------------------
>HEY2594423.1_Chloroflexota_bacterium    
--------------------------------------------------------------------------------
--------------------------------------------------------------------------------
--------------------------------------------------------------------------------
--------------------------------MCALN-RSSEDL----------------------EAEVR-----EFLV
ELMPIELAPSLVRLAFHDAGTYDQVTGTGG-AHGTVHLTEELRR-ADNTGWGQECMALLEEAHLAYPS-LSWADLIALGG
TAAVRKTGG-PVIEIGLGRTDGT-----QVAPPHRLPGGYEGAT-----MLKMMFARMGLSQRDLVALTG-AHTLGFTQR
KP---FTGDPWVFSN------------SFFSQLVELK---GSQLLG----------------------------------
-----------------------------TDTAMLEDPELRPYVELYAQDEKQFWEDFADAYRRMSWLGYEGALSS----
--------------------------------------------------------------------------------
--------------------------------------------------------------------------------
--------------------------------------------------------------------------------
--------------------------------------------------------------------------------
-------------------------------------------------------------------------------
>HEY7030099.1Thermomicrobiales_bacterium 
--------------------------------------------------------------------------------
--------------------------------------------------------------------------------
--------------------------------------------------------------------------------
--------------------------------MTALSDRSAATT----------------------EAALR-----DDLM
GCMPIEQAPAFLRLAFHDAGTYDVQTHKGG-ADGAIHLAAELAR-SENAGWGSGCIGVLTGVKERFPD-VSWADLVAIGG
AAAVAKCGG-PVIEVGIGRIDAA-----DPAPEHRLPTSDEGAA-----RLKAHFVGMGLGPRELVALSG-GHTLGKANG
RP---FTRDYLDFSN------------DYFVQLLGQDDDPATGLLP----------------------------------
-----------------------------SDRALLDDPESRPYVELYARDEAAFLRDFADAYRRLTWLGGEPPDVMG---
--------------------------------------------------------------------------------
--------------------------------------------------------------------------------
--------------------------------------------------------------------------------
--------------------------------------------------------------------------------
-------------------------------------------------------------------------------
>MDT7943115.1_Dehalococcoidia_bacterium  
--------------------------------------------------------------------------------
--------------------------------------------------------------------------------
---------------------------------------------------MLRVWWPEELNLRILYQNPPTLVPTDPDY
NYAKAFAQLDYY---ALKEDLRRLMTQSQEWWPADYGHYGPLFIRLAWHSAGSYR-----VFDGRGGGLDGSIRFPPRRS
WPDNIN-LDKAIRLLWPIKKKYGNKISWADLIILAGNVALESMGFKTYGFGAGRVDIWEAPEDVDWG-----PEIEWL-G
DQRHDAGDG-QRELQRPLAATQMGLIYVNPEGPGGNPDPLGAAQ-----EIREIFTRMGMNDEDTVALIAGGHTFGKTHG
AANPKQYLGPEPDAAP-----LEQQGLGWKSSFGTGKGPDTITSGLEGIWTPAPTRWDNKFLELLFKYEYRLEKSPGGAW
QWVAVNPEPQDMVPDPYDPDKVHPPVMLTTDLALREDPIYRQIALRFRDDPQLFADSFAKAWFKLTHRDMGPKSRYLGPE
VPKEDFVWQDPLPPVDHELVDEDDIAYLKRQILDSGLTIRELVYTAWSAASTFRASDRRGGANGARIRLVPQKDWEVNEP
AQLARVLRTLEDIQARFNAAQVGNKRVSLADLIVLGGVAAIEEAARRAGFQVEVPFYPGRTDASQEQTEVEFYNHLEPVA
DGFRNYVKAGYEDIPTERVLLDKAQLLTLTVPELVVLIGGLRVLGANYGGTSHGVLTERPGVLTNDFFVNLLDMGIEWRP
TANPQIYEGYDRATGRLKWTATRVDLVFGSNYQLRAQVEFYAQDDNQEKFVRDFVAAWNKVMNLDRFDLHWW--------
-------------------------------------------------------------------------------
>MCB1142258.1_Leptospiraceae_bacterium   
MRIIMKPENVNLNVTEGLSLLQMSLNSNIPHANACGGKGKCSTCRVLVLSGDETLDPPRFTEAAIKYRKGFPETVRLACQ
TIPKGDMVVRRLVLDEKDINSSIYTNFKETPIEKKVAVLFADIRGYTSFVEKNLPYDIIHILNRFFYSMGEEILRYEGTI
DKYMGDGIMAVFGLEEDDPKVVCQNAVRAGLGMVSAMEDFNTYLRKNFNEAFQIGVGVHFGPAIIGYIGHPSEKHLTLIG
DTVNTASRIENLNKKLGTTILISENVHFYLPEEVELGRKIRAKLRGKEIEYEIFEVQNFPDLEFDEENAIR-----LFIQ
KKIDTFAAPSILRLAFHSACSFDPITGKGG-FNASIFYDPSLESEPKLYKTAKMILEAYEEFKSGYPLRRSLSDFFAFFL
FLAFERLGG-HRMNPGKGRIDSS-----EIISG-EIPLEDWDIG-----KLKQRFAEMGFEPIELVVLSG-AHTVGSSGP
KP---FTGSPFKFTN------------EYFHSLLSNNR--EGSLLN----------------------------------
-----------------------------SDFALIQDSETYKWVGIYAKNLDLFMDDFSKALMKLTMIGQNVDLEL----
--------------------------------------------------------------------------------
--------------------------------------------------------------------------------
--------------------------------------------------------------------------------
--------------------------------------------------------------------------------
-------------------------------------------------------------------------------
>MDQ7056629.1_Persephonella_sp.          
--------------------------------------------------------------------------------
--------------------------------------------------------------------------------
--------------------------------------------------------------------------------
--------------------------------------------------------------------------------
----MN-LDKAVRLLWPIKQKYGKKISWADLIVLAGNVALESMGVKTSGFGLGREDIWEPDESPDWG-----PEIQMLSG
KERYKEG-----KLERPFAATEMGLIYVNPEGPEGNPDPVKSAQ-----QIRDAFSRMGMSDEETVALIAGGHAFGKCHG
AC-PDSSVGPDPDSSP-----VNQQGLGWKKQLQNRKRTRHIY-----FWI-----------------------------
--------------------------------------------------------------------------------
--------------------------------------------------------------------------------
--------------------------------------------------------------------------------
--------------------------------------------------------------------------------
--------------------------------------------------------------------------------
-------------------------------------------------------------------------------
