# Supplementary material for: The multifunctional ascorbate peroxidase MoApx1 secreted by Magnaporthe oryzae mediates the suppression of rice immunity
Source: Plant Cell. 2025 Jun 11;37(7):koaf146. doi: 10.1093/plcell/koaf146 (PMC12231552; doi:10.1093/plcell/koaf146)
Supplement: koaf146_Supplementary_Data [file koaf146_supplementary_data.zip › Supplementary File 2]

(((MGG_09398_Magnaporthe_oryzae:0.23873384,(((ELA32452_Colletotrichum_gloeosporioides:0.19743302,FOXG_13788T0_Fusarium_oxysporum:0.16327419)0.5200:0.06284614,Botci1_6890_BC1T_04955_Botrytis_cinerea:0.25997298)0.2750:0.00379171,VDAG_03705T0_Verticillium_dahliae:0.27789820)0.9850:0.13943267)1.0000:0.30120728,(AT5G05340.1_Arabidopsis_thaliana:0.84213978,(MCB1142258.1_Leptospiraceae_bacterium:0.57586236,(XP_025888378.1_Solanum_lycopersicum:0.15560053,(EAZ43377.1_Oryza_sativa:0.06729198,XP_044427020.1_Triticum_aestivum:0.08451404)0.9900:0.09475826)1.0000:0.22784975)0.6200:0.03554725)0.5500:0.07798961)0.4550:0.08983504,(HEY2594423.1_Chloroflexota_bacterium:0.27411200,HEY7030099.1Thermomicrobiales_bacterium:0.36422694)0.9200:0.14281592,((MDT7943115.1_Dehalococcoidia_bacterium:0.23511359,MDQ7056629.1_Persephonella_sp.:0.12559362)1.0000:0.87289258,(YKR066C_Saccharomyces_cerevisiae:0.34178862,(Triha1_479191_Trichoderma_harzianum:0.19435981,(RLN98678.1_Nothophytophthora_sp._Chile5:0.16589430,((TDH65662.1_Bremia_lactucae:0.12551904,CAI5742251.1_Peronospora_destructor:0.10292020)0.6450:0.02835228,(KAG2530533.1_Phytophthora_kernoviae:0.01457429,KAG7400017.1_Phytophthora_boehmeriae:0.00677884)1.0000:0.06427368)0.7050:0.04177071)1.0000:0.16652198)0.6100:0.04169316)0.8800:0.14960831)0.8650:0.18899340);
